# Supplementary material for: Ortho­rhom­bic modification of bis­[4-(3-pyridyl­methyl­idene­amino)­phen­yl]methane
Source: Acta Crystallogr Sect E Struct Rep Online. 2010 Aug 18;66(Pt 9):o2316. doi: 10.1107/S1600536810032034 (PMC3007987; doi:10.1107/S1600536810032034)
Supplement: Supplementary file 2 [file e-66-o2316-Isup2.hkl]

# 
# h,k,l, Fc-squared, Fo-squared, sigma(Fo-squared) and status flag 
# 
data_I
_shelx_title '  Pca21  907 Friedel pairs' 
_shelx_refln_list_code          4 
_shelx_F_calc_maximum      140.83 
_exptl_crystal_F_000       792.00 
_reflns_d_resolution_high  0.8409 
 
loop_ 
 _symmetry_equiv_pos_as_xyz 
 'x, y, z' 
 '-x, -y, z+1/2' 
 'x+1/2, -y, z' 
 '-x+1/2, y, z+1/2' 
 
_cell_length_a    11.4213 
_cell_length_b     4.6181 
_cell_length_c    37.3048 
_cell_angle_alpha  90.000 
_cell_angle_beta   90.000 
_cell_angle_gamma  90.000 
 
_shelx_F_squared_multiplier     1.000 
 
loop_ 
 _refln_index_h 
 _refln_index_k 
 _refln_index_l 
 _refln_F_squared_calc 
 _refln_F_squared_meas 
 _refln_F_squared_sigma 
 _refln_observed_status 
   2   0   0      156.64      136.10      4.49 o 
   4   0   0        1.89        3.89      2.12 o 
   6   0   0     6439.61     7075.89     90.18 o 
   8   0   0      426.16      397.94     12.74 o 
  10   0   0        2.93        7.88      7.77 o 
  12   0   0      251.37      241.75     24.39 o 
   0   1   0      739.02      658.18     14.08 o 
   1   1   0    13120.31    12521.86     78.75 o 
   2   1   0     5214.34     4985.69     36.14 o 
   3   1   0      189.86      157.71      3.77 o 
   4   1   0       47.41       46.88      3.46 o 
   5   1   0       10.53        8.74      2.86 o 
   6   1   0      582.46      604.08     18.71 o 
   7   1   0      401.02      501.37     24.75 o 
   8   1   0      207.18      166.85     11.44 o 
   9   1   0       81.00      102.05      9.82 o 
  10   1   0       31.26       39.65      7.80 o 
  11   1   0        1.00        4.92      5.70 o 
  12   1   0        0.41        2.07      7.56 o 
  13   1   0        3.85      -12.76      8.89 o 
   0   2   0      166.74      162.48      5.46 o 
   1   2   0        1.36        1.57      1.38 o 
   2   2   0       99.87       96.20      3.04 o 
   3   2   0      688.46      728.20      8.43 o 
   4   2   0        1.09        2.02      1.84 o 
   5   2   0      100.09      104.84      4.54 o 
   6   2   0        0.20        1.45      1.94 o 
   7   2   0       54.24       63.00      8.92 o 
   8   2   0       90.67      118.16     17.11 o 
   9   2   0       25.23       13.75      9.94 o 
  10   2   0       25.42       34.77      7.63 o 
  11   2   0        5.65       17.76     10.83 o 
  12   2   0       21.26       12.20     11.80 o 
   0   3   0       10.69        8.88      3.05 o 
   1   3   0      667.31      682.42     14.91 o 
   2   3   0      323.09      322.22      6.84 o 
   3   3   0      119.17      135.81      5.05 o 
   4   3   0      350.92      358.01     12.20 o 
   5   3   0       22.71       23.81      3.13 o 
   6   3   0       66.37       72.07      5.91 o 
   7   3   0        1.37        5.12      4.60 o 
   8   3   0      375.76      390.32     14.70 o 
   9   3   0       99.87       87.51     15.02 o 
  10   3   0       20.51       23.00      7.87 o 
  11   3   0      160.49      123.78     22.21 o 
   0   4   0       14.19        8.34      7.27 o 
   1   4   0       27.05       25.08      4.22 o 
   2   4   0       30.91       27.47      4.83 o 
   3   4   0        0.01        5.89      3.95 o 
   4   4   0        5.59        6.00      3.46 o 
   5   4   0       12.05       12.73      5.15 o 
   6   4   0        7.34        6.24      5.09 o 
   7   4   0       58.31       54.90     11.12 o 
   8   4   0        4.44        1.94      7.41 o 
   9   4   0        9.25       13.45      9.16 o 
   0   5   0        1.41        7.39      9.67 o 
   1   5   0        4.02        4.98      6.41 o 
   2   5   0        3.35        8.83      7.13 o 
   3   5   0       17.29       18.33      6.49 o 
   4   5   0        4.29       16.07      9.24 o 
   5   5   0        1.07      -10.31      6.87 o 
   2   0   1     3105.84     2906.47     27.92 o 
   4   0   1      209.46      200.70      4.35 o 
   6   0   1     1001.47     1059.23     13.11 o 
   8   0   1       97.87       93.56      5.25 o 
  10   0   1       22.37       15.29      6.19 o 
  12   0   1       58.19       52.64      9.92 o 
   1   1   1      457.25      445.19      3.15 o 
   2   1   1     2867.18     2786.31     15.00 o 
   3   1   1     1130.00     1037.79      7.82 o 
   4   1   1     1403.72     1447.89     12.72 o 
   5   1   1       63.80       65.36      3.37 o 
   6   1   1      205.87      186.50      8.49 o 
   7   1   1       54.66       63.94      5.92 o 
   8   1   1       78.09       72.77      5.70 o 
   9   1   1       12.51        9.80      3.76 o 
  10   1   1       25.21       22.59      4.76 o 
  11   1   1       12.01       13.97      4.58 o 
  12   1   1       20.75       17.69      5.30 o 
  13   1   1        1.65       -3.97      6.87 o 
   1   2   1      528.03      498.62      4.55 o 
   2   2   1      116.17      120.77      2.36 o 
   3   2   1      361.68      383.25      4.34 o 
   4   2   1      784.22      762.60      7.38 o 
   5   2   1       24.43       25.14      2.11 o 
   6   2   1      101.50       93.12      4.48 o 
   7   2   1       19.19       15.77      3.44 o 
   8   2   1       67.58       71.00      8.03 o 
   9   2   1       12.96        9.58      7.01 o 
  10   2   1       31.02       38.69      7.78 o 
  11   2   1       77.19       88.10      9.24 o 
  12   2   1       21.14       42.10     10.24 o 
   1   3   1      268.50      274.35      5.51 o 
   2   3   1       15.10       15.15      1.79 o 
   3   3   1       15.18       19.05      1.84 o 
   4   3   1       61.06       64.82      2.96 o 
   5   3   1      118.03      109.38      3.78 o 
   6   3   1      724.84      715.50     11.85 o 
   7   3   1      245.42      262.64      8.64 o 
   8   3   1       18.84       35.16      4.65 o 
   9   3   1       15.75       17.71      4.39 o 
  10   3   1       44.32       60.83     11.35 o 
  11   3   1       18.34       19.05      9.24 o 
   1   4   1        1.66       -1.52      2.29 o 
   2   4   1       17.42       15.71      3.22 o 
   3   4   1        9.03       10.43      3.18 o 
   4   4   1      175.32      175.32      7.78 o 
   5   4   1       17.91       19.48      3.47 o 
   6   4   1       30.11       38.56      5.46 o 
   7   4   1        3.90       -3.00      4.81 o 
   8   4   1       26.89       26.17      6.79 o 
   9   4   1       39.72       26.81      8.52 o 
   1   5   1        8.57        1.20      3.60 o 
   2   5   1        4.69        7.34      4.71 o 
   3   5   1        6.24       10.69      4.23 o 
   4   5   1        2.92       10.75      5.77 o 
   5   5   1        6.86        9.34      6.07 o 
   2   0   2    12780.13    11486.88    171.23 o 
   4   0   2     2942.61     2891.05     38.19 o 
   6   0   2     1868.18     1958.19     20.80 o 
   8   0   2      324.82      304.49     11.20 o 
  10   0   2       18.00       17.78     13.98 o 
  12   0   2      139.63      127.34     12.72 o 
   0   1   2      174.79      166.61      2.47 o 
   1   1   2      583.23      549.49      3.53 o 
   2   1   2     4339.27     4111.97     22.01 o 
   3   1   2     1473.66     1444.69     10.54 o 
   4   1   2      153.52      162.54      3.62 o 
   5   1   2      322.96      330.49      6.22 o 
   6   1   2      317.91      318.91      9.45 o 
   7   1   2       89.88       99.98     15.15 o 
   8   1   2      114.93      117.02      6.85 o 
   9   1   2      105.19      103.25     10.24 o 
  10   1   2      194.86      197.09      9.78 o 
  11   1   2       17.47       24.65      5.23 o 
  12   1   2       27.78       41.48      6.07 o 
  13   1   2        2.59        7.14      6.64 o 
   0   2   2      514.25      478.91      5.96 o 
   1   2   2       20.91       22.94      1.37 o 
   2   2   2      877.87      827.43      6.13 o 
   3   2   2      863.68      862.69      7.06 o 
   4   2   2       21.29       20.29      1.70 o 
   5   2   2      419.76      443.69      7.13 o 
   6   2   2        5.08        4.29      1.81 o 
   7   2   2        6.78       10.91      3.69 o 
   8   2   2       65.48       64.91      8.03 o 
   9   2   2      108.04      114.62     10.19 o 
  10   2   2       48.97       57.46      7.38 o 
  11   2   2       37.22       32.26      6.91 o 
  12   2   2       24.60       25.10      9.07 o 
   0   3   2      156.79      150.68      5.63 o 
   1   3   2      200.31      205.35      4.57 o 
   2   3   2      239.72      240.64      5.26 o 
   3   3   2      123.86      132.43      3.47 o 
   4   3   2      115.15      109.03      5.02 o 
   5   3   2        0.68        2.42      1.89 o 
   6   3   2       55.46       54.62      3.40 o 
   7   3   2      160.54      172.09      7.93 o 
   8   3   2      130.69      146.69      7.33 o 
   9   3   2       31.89       44.18      5.37 o 
  10   3   2      128.77      102.64     13.46 o 
  11   3   2       82.98       90.88     13.75 o 
   0   4   2       47.20       50.33      5.69 o 
   1   4   2       90.60       78.96      4.35 o 
   2   4   2        4.32       -0.48      2.79 o 
   3   4   2       87.66       78.92      5.59 o 
   4   4   2       21.67       21.76      3.76 o 
   5   4   2       91.75       96.83      5.84 o 
   6   4   2        3.06        1.97      3.39 o 
   7   4   2       17.63       12.35      5.82 o 
   8   4   2       18.44       16.27      6.30 o 
   9   4   2       22.32       18.17      8.13 o 
   0   5   2       11.24       17.52      6.07 o 
   1   5   2        9.52        0.50      3.61 o 
   2   5   2       12.13       13.16      4.47 o 
   3   5   2        1.12       -4.80      4.22 o 
   4   5   2       29.30       35.38      7.09 o 
   5   5   2        4.40        6.99      5.81 o 
   4   0   3     3741.22     3625.80     35.88 o 
   6   0   3      337.89      340.91      6.93 o 
   8   0   3      138.39      151.58      7.32 o 
  10   0   3       94.71       93.40     10.18 o 
  12   0   3       62.86       81.16     12.16 o 
   1   1   3     8114.49     7704.07     37.52 o 
   2   1   3     2877.36     2835.86     16.79 o 
   3   1   3     3029.98     2985.02     19.42 o 
   4   1   3     1665.12     1638.23     16.18 o 
   5   1   3      972.33      973.18     12.43 o 
   6   1   3       60.76       57.85      3.68 o 
   7   1   3       89.41       82.90      7.58 o 
   8   1   3       64.05       65.65      4.62 o 
   9   1   3        1.31       -1.41      2.80 o 
  10   1   3       24.89       19.81      4.78 o 
  11   1   3      139.27      136.29      8.81 o 
  12   1   3       20.23       35.05      6.02 o 
  13   1   3        3.05       -0.38      5.64 o 
   1   2   3        0.74        0.75      1.00 o 
   2   2   3      136.85      141.85      2.86 o 
   3   2   3      255.72      247.87      5.02 o 
   4   2   3       96.54      104.86      2.99 o 
   5   2   3      198.81      192.49      4.94 o 
   6   2   3       56.23       57.97      3.20 o 
   7   2   3       40.80       45.56      3.99 o 
   8   2   3      146.94      140.64     10.69 o 
   9   2   3      361.33      327.38     12.71 o 
  10   2   3      115.07      113.76     11.59 o 
  11   2   3       39.85       39.90     10.39 o 
  12   2   3        8.01       -1.76      7.16 o 
   1   3   3      108.13      110.54      3.75 o 
   2   3   3      318.58      312.13      5.16 o 
   3   3   3       19.44       21.01      2.14 o 
   4   3   3      194.94      201.17      6.30 o 
   5   3   3      105.87      113.26      4.30 o 
   6   3   3      349.59      347.16      6.89 o 
   7   3   3      239.60      215.99      6.30 o 
   8   3   3       35.82       45.12      5.09 o 
   9   3   3       68.44       81.74      6.56 o 
  10   3   3      109.53      121.06     11.05 o 
  11   3   3       10.80        5.21      8.24 o 
   1   4   3       66.20       65.62      5.11 o 
   2   4   3       77.45       84.48      5.71 o 
   3   4   3       26.35       30.32      3.94 o 
   4   4   3      108.00      100.74      6.01 o 
   5   4   3        1.51        7.12      3.39 o 
   6   4   3       91.34       84.69      5.86 o 
   7   4   3        0.34        1.84      4.39 o 
   8   4   3        9.66        4.33      5.73 o 
   9   4   3        1.88        1.49      6.70 o 
   1   5   3        8.68        2.92      3.77 o 
   2   5   3       18.28       15.77      4.03 o 
   3   5   3       23.85       18.48      5.20 o 
   4   5   3        8.92        8.40      4.56 o 
   5   5   3        3.84        6.47      5.82 o 
   2   0   4     4245.63     4087.48     39.35 o 
   4   0   4     1251.41     1192.80     13.70 o 
   6   0   4      163.15      152.66      7.31 o 
   8   0   4      277.53      286.94      9.08 o 
  10   0   4       16.50       23.37      6.75 o 
  12   0   4       12.88        8.88      8.71 o 
   0   1   4    10856.72    10481.75     80.33 o 
   1   1   4     1732.81     1668.71      9.57 o 
   2   1   4     4637.23     4400.85     25.20 o 
   3   1   4      470.59      481.52      4.87 o 
   4   1   4      873.74      916.36     11.41 o 
   5   1   4      217.59      239.57      5.04 o 
   6   1   4       34.89       44.85      3.04 o 
   7   1   4       36.94       37.16      3.24 o 
   8   1   4      201.19      215.19     13.77 o 
   9   1   4      122.31      120.84      5.91 o 
  10   1   4       15.12       10.84      4.36 o 
  11   1   4       64.40       64.14      6.61 o 
  12   1   4       55.88       60.50      8.48 o 
  13   1   4       35.48       31.01      8.94 o 
   0   2   4      134.75      134.09      3.65 o 
   1   2   4      170.41      173.85      2.90 o 
   2   2   4      348.00      318.27      3.86 o 
   3   2   4       98.90      106.48      3.23 o 
   4   2   4      503.10      527.28      6.26 o 
   5   2   4      191.17      193.33      4.29 o 
   6   2   4      126.89      128.44      7.56 o 
   7   2   4       34.79       34.05      4.34 o 
   8   2   4      184.57      188.84      7.77 o 
   9   2   4      248.60      240.87     10.02 o 
  10   2   4       61.01       70.97     11.06 o 
  11   2   4       19.36       10.15      7.75 o 
  12   2   4        5.00       -4.83      7.04 o 
   0   3   4      536.21      548.01     10.74 o 
   1   3   4      138.69      134.02      5.56 o 
   2   3   4       20.94       23.83      2.28 o 
   3   3   4       92.33      101.04      4.73 o 
   4   3   4       84.21       75.86      3.74 o 
   5   3   4       11.90       11.26      2.25 o 
   6   3   4       74.98       81.51      3.91 o 
   7   3   4      235.84      216.14      6.34 o 
   8   3   4       13.74       12.36      3.89 o 
   9   3   4       89.18       89.12      8.49 o 
  10   3   4       18.57       28.94      6.39 o 
  11   3   4       16.31       10.99      6.57 o 
   0   4   4        7.58        5.44      3.79 o 
   1   4   4       54.44       50.91      4.25 o 
   2   4   4       41.48       35.56      3.85 o 
   3   4   4       13.15       12.90      3.02 o 
   4   4   4       23.14       31.91      4.19 o 
   5   4   4      256.93      266.78      9.26 o 
   6   4   4       48.88       56.63      5.12 o 
   7   4   4       68.47       75.92      7.96 o 
   8   4   4        0.77       -7.10      5.85 o 
   9   4   4       25.87       14.19      7.49 o 
   0   5   4       35.36       37.32      8.74 o 
   1   5   4        0.85        1.26      3.71 o 
   2   5   4       74.74       83.49      6.12 o 
   3   5   4        7.06        5.89      4.56 o 
   4   5   4       17.09       19.36      5.58 o 
   5   5   4        1.78       -0.11      4.96 o 
   2   0   5     3623.24     3453.31     33.62 o 
   4   0   5     1852.11     1839.56     19.53 o 
   6   0   5      613.91      641.35     15.13 o 
   8   0   5      388.66      371.46     10.26 o 
  10   0   5      231.14      231.54     14.90 o 
  12   0   5       16.17        6.86      9.36 o 
   1   1   5    14074.02    13693.74     80.12 o 
   2   1   5     3284.32     3127.73     22.02 o 
   3   1   5     4712.98     4594.88     32.89 o 
   4   1   5      378.68      355.41      5.58 o 
   5   1   5     1154.92     1152.72     11.77 o 
   6   1   5       37.61       41.93      2.78 o 
   7   1   5       11.08       22.26      2.88 o 
   8   1   5      172.11      172.24      7.63 o 
   9   1   5      136.35      138.65      6.41 o 
  10   1   5      216.85      186.62      9.54 o 
  11   1   5       40.54       44.11      6.58 o 
  12   1   5       38.54       51.05     10.42 o 
  13   1   5       15.71       27.57      7.58 o 
   1   2   5     1146.75     1129.14      8.63 o 
   2   2   5       32.00       32.10      1.94 o 
   3   2   5      149.39      136.72      3.37 o 
   4   2   5     1631.06     1638.14     16.89 o 
   5   2   5      272.68      271.37      5.29 o 
   6   2   5        0.88        1.48      1.97 o 
   7   2   5       48.85       45.52      3.81 o 
   8   2   5       48.67       45.70      3.36 o 
   9   2   5       94.00      105.95      7.28 o 
  10   2   5      107.86      119.88     24.77 o 
  11   2   5       75.68       60.49     10.99 o 
  12   2   5        8.91       23.59     12.43 o 
   1   3   5      132.22      130.85      3.74 o 
   2   3   5      210.33      208.11      4.33 o 
   3   3   5       23.27       22.80      2.61 o 
   4   3   5        9.15       14.97      2.21 o 
   5   3   5      118.55      126.06      4.42 o 
   6   3   5      228.17      224.30      6.13 o 
   7   3   5       66.65       67.72      6.95 o 
   8   3   5        3.78        2.73      3.19 o 
   9   3   5       18.58       20.05      5.85 o 
  10   3   5       12.15       15.43      5.68 o 
  11   3   5       14.08       22.52      7.21 o 
   1   4   5        9.70       10.49      3.35 o 
   2   4   5       50.84       58.52      4.58 o 
   3   4   5        4.73       -0.50      2.55 o 
   4   4   5       61.90       66.63      5.23 o 
   5   4   5      136.16      149.83      7.34 o 
   6   4   5      258.42      259.36      9.21 o 
   7   4   5       13.24       11.18      4.50 o 
   8   4   5        5.17        1.52      6.56 o 
   9   4   5        5.44       10.96      7.28 o 
   1   5   5       26.39       16.52      4.83 o 
   2   5   5       84.22       93.44      7.10 o 
   3   5   5       23.98       11.81      4.99 o 
   4   5   5       85.23       86.94      7.94 o 
   5   5   5        3.61       14.58      4.86 o 
   0   0   6     1849.74      573.46    839.97 o 
   2   0   6     3295.10     3091.80     30.51 o 
   4   0   6     1909.33     1861.70     18.39 o 
   6   0   6      502.53      500.17     11.09 o 
   8   0   6      137.27      137.65      7.28 o 
  10   0   6      386.46      362.42     16.09 o 
  12   0   6       38.83       38.97      8.51 o 
   0   1   6    16499.31    15992.52    166.76 o 
   1   1   6     3169.30     3028.14     20.06 o 
   2   1   6     3620.94     3408.46     23.90 o 
   3   1   6       75.65       69.99      2.87 o 
   4   1   6      160.22      163.31      4.11 o 
   5   1   6      822.13      857.23     10.18 o 
   6   1   6      251.14      266.54      5.39 o 
   7   1   6       43.61       48.17      4.21 o 
   8   1   6       56.55       57.88      4.41 o 
   9   1   6        0.35       -1.02      3.93 o 
  10   1   6       31.70       27.56      4.92 o 
  11   1   6        8.42       11.07      4.53 o 
  12   1   6       50.63       43.38      7.79 o 
  13   1   6       25.52       26.86      7.39 o 
   0   2   6     1042.51      972.07     10.62 o 
   1   2   6       13.27       11.92      1.29 o 
   2   2   6      368.57      366.12      4.57 o 
   3   2   6     1086.85     1093.21     10.60 o 
   4   2   6      791.87      802.90      9.80 o 
   5   2   6      258.24      242.92      4.28 o 
   6   2   6      153.36      162.48      5.11 o 
   7   2   6      205.55      199.59      5.50 o 
   8   2   6      382.12      374.29      7.79 o 
   9   2   6      151.90      156.80     11.90 o 
  10   2   6       89.35      111.78     13.14 o 
  11   2   6      160.86      118.47     14.86 o 
  12   2   6       23.38       34.24      9.97 o 
   0   3   6      920.75      913.69     13.17 o 
   1   3   6       83.48       89.79      3.33 o 
   2   3   6       31.20       37.17      2.42 o 
   3   3   6       13.86       13.65      2.33 o 
   4   3   6       73.71       76.99      4.16 o 
   5   3   6      318.62      300.81      6.71 o 
   6   3   6       57.20       55.94      3.55 o 
   7   3   6       27.63       26.31      3.27 o 
   8   3   6       17.30       18.72      3.22 o 
   9   3   6       37.19       35.99      6.61 o 
  10   3   6       92.90       96.32      9.10 o 
  11   3   6        4.48       13.26      6.74 o 
   0   4   6      126.00      117.18      7.94 o 
   1   4   6      158.26      159.23      7.25 o 
   2   4   6       84.84       74.79      4.99 o 
   3   4   6       38.13       35.48      3.79 o 
   4   4   6       41.34       39.32      4.00 o 
   5   4   6       68.80       70.25      5.50 o 
   6   4   6        5.74       18.19      3.99 o 
   7   4   6       60.03       68.53      7.67 o 
   8   4   6       18.43       26.62      7.70 o 
   9   4   6       27.20       16.09      7.77 o 
   0   5   6       30.70       44.51      9.01 o 
   1   5   6       46.81       47.86      5.63 o 
   2   5   6        7.05        8.28      4.89 o 
   3   5   6       11.88       10.15      4.99 o 
   4   5   6       77.48       78.11      7.67 o 
   5   5   6       19.96       17.00      6.14 o 
   2   0   7      124.91      134.63      4.12 o 
   4   0   7       45.73       54.66      2.90 o 
   6   0   7      348.95      400.17      8.95 o 
   8   0   7      275.15      256.48      8.66 o 
  10   0   7      288.69      293.71     29.40 o 
  12   0   7       80.59       87.63     11.11 o 
   1   1   7     1579.41     1519.57     11.12 o 
   2   1   7     2421.91     2343.43     18.37 o 
   3   1   7      193.11      192.47      3.67 o 
   4   1   7      353.68      350.58      5.81 o 
   5   1   7      140.07      149.26      4.54 o 
   6   1   7       44.25       52.37      3.13 o 
   7   1   7      333.83      336.78      8.03 o 
   8   1   7       21.97       20.86      3.08 o 
   9   1   7       37.55       41.41      5.54 o 
  10   1   7        5.04       -0.54      4.19 o 
  11   1   7       59.79       58.85      6.39 o 
  12   1   7        2.41        4.35      5.71 o 
  13   1   7       98.72       93.84     10.59 o 
   1   2   7      216.45      224.12      3.17 o 
   2   2   7     1223.56     1300.66     10.68 o 
   3   2   7      277.94      284.39      4.59 o 
   4   2   7        3.90        4.50      1.61 o 
   5   2   7      299.76      299.97      7.25 o 
   6   2   7      347.88      341.60      7.04 o 
   7   2   7      430.45      431.86      8.33 o 
   8   2   7       42.00       40.98      3.53 o 
   9   2   7      112.39      103.59      4.68 o 
  10   2   7      135.74      124.44     14.04 o 
  11   2   7       78.29       72.88     11.84 o 
  12   2   7        7.38        0.01      7.28 o 
   1   3   7        2.09        2.43      1.70 o 
   2   3   7        1.72        0.57      2.08 o 
   3   3   7       16.73       16.32      2.31 o 
   4   3   7      234.56      219.39      6.15 o 
   5   3   7      152.73      144.71      5.97 o 
   6   3   7       86.64       85.27      6.64 o 
   7   3   7      154.27      147.65      6.58 o 
   8   3   7      142.32      141.86      7.08 o 
   9   3   7       20.66       29.37     12.51 o 
  10   3   7       16.90       30.87      7.81 o 
  11   3   7        9.93        6.15      6.13 o 
   1   4   7       60.77       55.65      4.53 o 
   2   4   7       13.00       14.93      3.32 o 
   3   4   7        9.93        9.95      3.10 o 
   4   4   7       17.88       15.13      3.33 o 
   5   4   7       51.48       50.36      4.91 o 
   6   4   7       83.31       72.12      5.64 o 
   7   4   7      164.54      169.33     10.51 o 
   8   4   7        6.63       13.14      5.17 o 
   9   4   7        3.40        0.66      6.57 o 
   1   5   7       62.79       60.13      6.00 o 
   2   5   7      243.62      255.22     11.92 o 
   3   5   7       20.51       12.45      5.26 o 
   4   5   7      136.75      143.50      8.67 o 
   5   5   7        7.16        5.59      5.11 o 
   0   0   8    13668.11    12940.69    196.15 o 
   2   0   8      207.09      224.84      9.48 o 
   4   0   8     1458.42     1516.79     17.35 o 
   6   0   8      738.08      785.44     14.45 o 
   8   0   8       35.25       40.41      7.35 o 
  10   0   8      198.43      212.63     14.41 o 
  12   0   8       87.81       75.71     16.64 o 
   0   1   8    19834.04    18644.95    255.14 o 
   1   1   8     8439.93     8139.63     50.67 o 
   2   1   8      209.39      192.79      3.68 o 
   3   1   8      371.95      363.24      4.64 o 
   4   1   8      522.59      519.89      7.31 o 
   5   1   8     1620.15     1674.88     16.98 o 
   6   1   8     1248.86     1270.15     16.63 o 
   7   1   8      215.37      229.81      6.01 o 
   8   1   8      121.18      131.28      5.68 o 
   9   1   8       51.73       47.90      5.05 o 
  10   1   8       55.35       56.00      6.69 o 
  11   1   8       12.03        3.18      4.16 o 
  12   1   8       15.49       14.95      6.32 o 
  13   1   8       14.45       29.46      7.65 o 
   0   2   8      648.78      618.18     11.65 o 
   1   2   8     1490.72     1508.13     10.78 o 
   2   2   8     1200.65     1265.79     10.28 o 
   3   2   8      796.34      826.00      8.92 o 
   4   2   8       60.00       62.41      4.88 o 
   5   2   8      106.28      111.87      3.52 o 
   6   2   8       16.53       19.49      3.33 o 
   7   2   8      482.73      487.93      9.40 o 
   8   2   8      253.75      241.12      6.86 o 
   9   2   8      215.34      192.51      7.12 o 
  10   2   8      140.35      137.16      9.78 o 
  11   2   8       79.86       88.70      9.97 o 
  12   2   8       14.22       16.24      8.85 o 
   0   3   8      238.98      244.89      6.51 o 
   1   3   8       29.50       32.31      3.66 o 
   2   3   8      446.91      456.56      6.91 o 
   3   3   8       19.77       17.14      2.30 o 
   4   3   8       44.55       42.08      3.38 o 
   5   3   8      159.34      148.06      5.59 o 
   6   3   8       52.27       53.72      4.83 o 
   7   3   8       34.29       36.75      4.39 o 
   8   3   8       84.57       86.96      7.84 o 
   9   3   8       34.11       44.67      6.04 o 
  10   3   8        1.39        0.13      4.98 o 
  11   3   8       27.03       23.22      6.55 o 
   0   4   8      190.80      181.66     10.61 o 
   1   4   8       35.76       35.25      3.64 o 
   2   4   8       81.66       78.16      5.03 o 
   3   4   8       18.72       16.94      3.40 o 
   4   4   8       21.68       18.88      4.01 o 
   5   4   8        9.81       11.91      3.87 o 
   6   4   8        4.65        4.32      3.99 o 
   7   4   8       19.47       19.01      5.89 o 
   8   4   8       34.64       29.89      6.66 o 
   0   5   8      135.58      140.03     11.25 o 
   1   5   8       35.46       39.07      5.34 o 
   2   5   8        2.98       14.94      5.05 o 
   3   5   8        5.61        9.84      4.91 o 
   4   5   8       40.36       46.94      6.03 o 
   5   5   8       10.60       17.03      5.54 o 
   2   0   9       84.96       95.90      4.00 o 
   4   0   9      248.52      256.78      4.98 o 
   6   0   9       78.55       76.64      4.58 o 
   8   0   9      104.30      106.68      9.06 o 
  10   0   9      346.55      326.31     15.55 o 
  12   0   9       40.59       39.53     10.70 o 
   1   1   9     2447.56     2302.51     18.40 o 
   2   1   9      831.58      791.15      8.70 o 
   3   1   9       25.69       28.18      1.91 o 
   4   1   9       72.40       80.01      3.04 o 
   5   1   9       87.02       92.71      3.83 o 
   6   1   9      111.88      117.02      4.27 o 
   7   1   9      133.32      128.71      5.46 o 
   8   1   9      613.15      583.10     10.43 o 
   9   1   9       52.25       53.32      5.15 o 
  10   1   9       77.81       76.36      7.26 o 
  11   1   9       12.97       13.99      5.97 o 
  12   1   9        8.93       11.43      8.64 o 
  13   1   9       36.83       34.41      8.69 o 
   1   2   9     1318.67     1295.33      9.66 o 
   2   2   9      450.30      416.23      5.09 o 
   3   2   9     1361.78     1390.39     12.93 o 
   4   2   9      177.00      167.12      4.83 o 
   5   2   9      340.88      327.48      6.56 o 
   6   2   9      651.75      650.69     10.13 o 
   7   2   9      483.19      451.55     12.40 o 
   8   2   9      271.68      260.24      7.93 o 
   9   2   9        9.99       10.43      3.42 o 
  10   2   9       43.14       56.64      6.92 o 
  11   2   9       53.19       60.52      8.84 o 
  12   2   9       64.13       71.48      9.90 o 
   1   3   9       43.80       44.27      2.70 o 
   2   3   9        6.17        5.76      1.69 o 
   3   3   9        9.42        8.93      2.06 o 
   4   3   9       69.56       69.72      3.40 o 
   5   3   9       97.81       94.09      6.87 o 
   6   3   9       74.48       85.10      5.79 o 
   7   3   9        3.73        3.14      3.27 o 
   8   3   9       19.64       18.36      3.99 o 
   9   3   9       11.10       15.11      4.90 o 
  10   3   9       32.77       27.60      6.57 o 
  11   3   9        4.74        8.09      5.63 o 
   1   4   9       51.30       55.71      4.20 o 
   2   4   9      102.33      104.87      5.75 o 
   3   4   9       13.80       16.60      3.35 o 
   4   4   9       25.31       27.08      3.85 o 
   5   4   9       22.59       24.01      4.63 o 
   6   4   9        5.90        5.04      4.06 o 
   7   4   9       30.02       29.48      4.87 o 
   8   4   9       19.11       18.86      5.79 o 
   1   5   9       29.03       32.59      5.24 o 
   2   5   9       74.74       81.40     10.59 o 
   3   5   9       37.95       45.00      5.79 o 
   4   5   9      116.44      120.97      8.15 o 
   0   0  10     2934.00     2843.09     47.25 o 
   2   0  10     3287.57     3049.06     50.67 o 
   4   0  10       70.54       66.43      3.25 o 
   6   0  10      186.84      177.91      5.20 o 
   8   0  10      212.61      214.68      9.06 o 
  10   0  10       68.18       89.62      9.93 o 
  12   0  10      184.15      182.58     27.00 o 
   0   1  10     1694.63     1657.32     25.61 o 
   1   1  10      731.28      711.78      9.44 o 
   2   1  10      873.52      867.03      9.06 o 
   3   1  10      904.00      892.46     10.67 o 
   4   1  10      443.41      433.60      5.98 o 
   5   1  10      110.42      124.58      5.17 o 
   6   1  10       54.03       56.72      3.17 o 
   7   1  10       11.13        8.50      2.21 o 
   8   1  10      583.29      575.91     10.32 o 
   9   1  10      480.39      484.67      9.94 o 
  10   1  10       42.04       39.66      5.92 o 
  11   1  10       37.30       43.23     20.71 o 
  12   1  10       15.32       20.32      6.68 o 
  13   1  10       42.23       45.86      8.54 o 
   0   2  10     2781.37     2958.39     30.27 o 
   1   2  10      601.55      617.45      8.03 o 
   2   2  10       24.57       26.84      2.45 o 
   3   2  10      358.37      388.45      6.49 o 
   4   2  10      505.88      490.15      7.85 o 
   5   2  10       14.13       18.26      2.01 o 
   6   2  10       50.94       57.46      3.61 o 
   7   2  10      228.93      244.86      8.84 o 
   8   2  10       63.89       66.54      4.40 o 
   9   2  10       47.82       48.80      4.61 o 
  10   2  10        7.19        6.94      4.12 o 
  11   2  10        6.15       11.75      6.11 o 
  12   2  10       46.09       59.35      9.13 o 
   0   3  10       65.72       69.45      4.12 o 
   1   3  10       31.46       35.72      2.48 o 
   2   3  10       38.35       37.21      2.81 o 
   3   3  10       64.28       71.91      3.94 o 
   4   3  10       27.28       29.16      2.83 o 
   5   3  10       62.77       58.53      5.01 o 
   6   3  10       48.01       44.81      4.59 o 
   7   3  10       23.26       23.65      4.24 o 
   8   3  10       82.33       83.30      6.04 o 
   9   3  10        8.00        1.89      4.34 o 
  10   3  10       11.48       12.23      4.97 o 
   0   4  10      465.07      462.14     14.47 o 
   1   4  10       85.81       82.65      6.39 o 
   2   4  10       99.99      107.24      5.76 o 
   3   4  10        6.59        4.36      3.02 o 
   4   4  10       39.88       37.77      4.85 o 
   5   4  10      113.67      110.21      7.30 o 
   6   4  10       12.07        7.97      4.25 o 
   7   4  10       40.57       43.10      6.81 o 
   8   4  10       29.16       39.91      6.54 o 
   0   5  10       53.31       54.67     10.63 o 
   1   5  10       28.58       27.33      6.15 o 
   2   5  10       41.79       38.54      6.15 o 
   3   5  10       54.99       62.26      6.43 o 
   4   5  10      127.34      132.88     10.39 o 
   2   0  11     4054.23     3780.30    105.50 o 
   4   0  11     1184.06     1181.59     16.49 o 
   6   0  11      121.25      123.00      5.17 o 
   8   0  11      609.94      618.35     16.10 o 
  10   0  11       91.79      101.06     10.30 o 
  12   0  11      216.26      217.64     15.79 o 
   1   1  11      827.26      845.40     10.83 o 
   2   1  11      808.94      836.12      9.06 o 
   3   1  11      453.57      424.61      7.16 o 
   4   1  11       55.17       59.45      3.07 o 
   5   1  11      651.12      657.52      9.17 o 
   6   1  11      371.78      402.92      8.83 o 
   7   1  11       28.94       29.20      2.80 o 
   8   1  11       99.78       98.60      4.89 o 
   9   1  11      425.49      423.12      9.23 o 
  10   1  11      103.50      103.00      6.89 o 
  11   1  11       11.99       19.67     18.54 o 
  12   1  11       19.81       29.29     13.31 o 
   1   2  11       24.82       20.07      2.22 o 
   2   2  11      961.91      998.19     13.03 o 
   3   2  11      829.11      804.54     14.67 o 
   4   2  11      200.12      197.85      5.49 o 
   5   2  11      145.03      155.90      6.18 o 
   6   2  11      221.71      224.93      6.31 o 
   7   2  11      261.54      259.77      7.05 o 
   8   2  11      164.94      169.01      6.41 o 
   9   2  11       56.79       57.55      7.11 o 
  10   2  11       32.65       22.47      5.00 o 
  11   2  11        2.17        8.58      5.82 o 
  12   2  11       18.57       23.89      7.26 o 
   1   3  11       63.46       60.54      2.96 o 
   2   3  11        1.48        2.61      1.80 o 
   3   3  11       23.20       21.86      2.54 o 
   4   3  11       31.41       35.77      4.20 o 
   5   3  11       51.25       51.77      4.86 o 
   6   3  11       26.89       26.48      4.19 o 
   7   3  11        0.15       -1.93      3.20 o 
   8   3  11      114.35      106.81      6.76 o 
   9   3  11        6.25        6.09      4.60 o 
  10   3  11        2.80        4.33      4.82 o 
   1   4  11       63.30       61.22      4.96 o 
   2   4  11       94.53       90.19      6.43 o 
   3   4  11        8.77       10.27      3.17 o 
   4   4  11       90.52      101.28      7.65 o 
   5   4  11        5.54        8.19      4.31 o 
   6   4  11       12.35        7.10      4.18 o 
   7   4  11       14.32       17.75      4.62 o 
   8   4  11       10.98       10.55      5.35 o 
   1   5  11       14.32        8.23      5.80 o 
   2   5  11       17.43       11.97      5.19 o 
   3   5  11       12.61       15.83      4.83 o 
   4   5  11       71.60       80.24      8.42 o 
   0   0  12     1491.57     1490.57     28.02 o 
   2   0  12      386.83      400.92     11.22 o 
   4   0  12      996.61     1051.46     15.28 o 
   6   0  12       26.72       28.32      2.61 o 
   8   0  12      127.14      127.74      7.46 o 
  10   0  12      116.70       95.04     15.25 o 
  12   0  12       66.46       57.49     15.64 o 
   0   1  12      231.77      204.62      7.17 o 
   1   1  12      245.27      257.71      5.36 o 
   2   1  12     2926.68     3026.07     25.87 o 
   3   1  12     1415.41     1509.83     17.33 o 
   4   1  12      648.47      646.85      9.18 o 
   5   1  12      257.83      272.69      7.23 o 
   6   1  12      208.70      221.39      5.89 o 
   7   1  12       70.81       67.21      6.16 o 
   8   1  12      187.05      189.31      6.20 o 
   9   1  12      310.48      316.67      8.13 o 
  10   1  12      303.81      303.16     13.32 o 
  11   1  12       62.09       53.68      9.75 o 
  12   1  12        8.76        7.77      5.95 o 
   0   2  12      698.02      681.15     11.30 o 
   1   2  12      288.44      283.65      5.65 o 
   2   2  12     1360.81     1299.19     14.17 o 
   3   2  12      151.93      155.67      6.18 o 
   4   2  12      430.72      408.39      8.04 o 
   5   2  12        3.40        7.66      2.70 o 
   6   2  12      124.73      128.31      3.94 o 
   7   2  12       62.22       61.56      3.47 o 
   8   2  12       76.61       68.25      5.27 o 
   9   2  12      190.50      181.86      8.06 o 
  10   2  12       19.35       17.10      4.89 o 
  11   2  12       16.91       11.80      5.58 o 
  12   2  12        4.26        6.29      6.87 o 
   0   3  12      250.74      240.51      6.54 o 
   1   3  12       43.22       45.17      2.82 o 
   2   3  12      133.02      129.08      6.08 o 
   3   3  12       14.51       14.09      3.68 o 
   4   3  12       63.21       57.09      5.36 o 
   5   3  12      160.25      158.95     10.44 o 
   6   3  12      162.60      148.64      7.54 o 
   7   3  12       37.03       40.14      4.96 o 
   8   3  12       99.90       91.39      6.85 o 
   9   3  12        5.81        7.27      4.61 o 
  10   3  12        5.17       10.74      7.31 o 
   0   4  12       24.69       23.73      5.88 o 
   1   4  12      125.91      128.91      7.36 o 
   2   4  12       74.84       81.22      5.08 o 
   3   4  12      143.55      143.14      8.86 o 
   4   4  12        9.74       11.17      4.41 o 
   5   4  12       14.73        7.98      5.60 o 
   6   4  12        1.09       -1.38      4.08 o 
   7   4  12       31.83       41.11      5.67 o 
   8   4  12       16.73       13.80      5.66 o 
   0   5  12       77.51       85.20     10.00 o 
   1   5  12       15.27       17.75      6.13 o 
   2   5  12        7.31        6.79      5.60 o 
   3   5  12       10.15        5.57      5.05 o 
   4   5  12       43.36       59.36      8.15 o 
   2   0  13       23.93       22.46      3.13 o 
   4   0  13     2035.39     2138.48     26.92 o 
   6   0  13      344.72      356.35     11.06 o 
   8   0  13       30.56       26.96      4.13 o 
  10   0  13      221.72      211.20     25.24 o 
  12   0  13        9.75       13.99     12.20 o 
   1   1  13      124.25      139.85      6.20 o 
   2   1  13     1818.69     1933.08     23.36 o 
   3   1  13      342.61      369.84      6.92 o 
   4   1  13       86.92       99.37      4.23 o 
   5   1  13      501.76      510.11      9.95 o 
   6   1  13      153.68      158.77      4.51 o 
   7   1  13      108.94      101.69      5.06 o 
   8   1  13      139.61      140.62      6.89 o 
   9   1  13       83.70       79.78      4.93 o 
  10   1  13      436.72      427.60     14.86 o 
  11   1  13      101.79       75.64     11.04 o 
  12   1  13        9.13       10.53      6.33 o 
   1   2  13     1910.44     1945.83     20.34 o 
   2   2  13     1587.62     1515.22     17.99 o 
   3   2  13     1922.32     1930.84     24.93 o 
   4   2  13      630.33      663.73     12.73 o 
   5   2  13      444.44      427.13      8.10 o 
   6   2  13      124.72      118.40      4.74 o 
   7   2  13       81.36       88.28      3.89 o 
   8   2  13       59.27       64.56      5.23 o 
   9   2  13       47.58       44.59      4.91 o 
  10   2  13        4.00        1.11      4.04 o 
  11   2  13        0.92        3.23      4.26 o 
  12   2  13       17.73       16.32      7.25 o 
   1   3  13      250.04      237.53      6.73 o 
   2   3  13      149.15      135.27      6.02 o 
   3   3  13      149.11      133.27      9.13 o 
   4   3  13      145.99      152.74      8.02 o 
   5   3  13       40.06       43.14      6.92 o 
   6   3  13      349.89      315.57     10.28 o 
   7   3  13       32.41       31.42      4.53 o 
   8   3  13       40.03       37.39      5.00 o 
   9   3  13        3.23        1.48      4.36 o 
  10   3  13        7.76        4.69      4.83 o 
   1   4  13      195.67      191.23      7.68 o 
   2   4  13      261.69      236.84      8.51 o 
   3   4  13      172.71      174.03      9.53 o 
   4   4  13        6.85        8.05      4.39 o 
   5   4  13       50.81       52.77      6.29 o 
   6   4  13        1.93        1.98      4.35 o 
   7   4  13       76.79       74.99      7.47 o 
   8   4  13       63.29       71.92     11.17 o 
   1   5  13       39.25       38.25      6.97 o 
   2   5  13       12.61        2.49      5.00 o 
   3   5  13       16.92       13.12      5.52 o 
   0   0  14       24.66       30.29      4.25 o 
   2   0  14      114.32      113.49      5.69 o 
   4   0  14     1675.58     1752.29     23.10 o 
   6   0  14      345.85      378.07      8.95 o 
   8   0  14      165.99      158.81     12.37 o 
  10   0  14       77.74       90.16     16.77 o 
  12   0  14       15.55       33.44     13.84 o 
   0   1  14      195.81      181.80      6.61 o 
   1   1  14      482.42      503.26     11.03 o 
   2   1  14       30.59       33.88      2.73 o 
   3   1  14     1540.36     1675.75     19.19 o 
   4   1  14       59.18       74.66      4.09 o 
   5   1  14       10.86        7.82      2.32 o 
   6   1  14       17.94       21.53      2.64 o 
   7   1  14       44.96       42.63      2.97 o 
   8   1  14      246.80      235.36      7.49 o 
   9   1  14      468.22      459.67     19.50 o 
  10   1  14       32.05       35.50      8.60 o 
  11   1  14       52.84       43.57      6.93 o 
  12   1  14       21.07       14.91      8.07 o 
   0   2  14     3355.13     3413.35     59.07 o 
   1   2  14      560.00      560.54      9.65 o 
   2   2  14      802.45      760.41     10.64 o 
   3   2  14      237.81      242.54     14.68 o 
   4   2  14       59.00       68.00      5.05 o 
   5   2  14      103.31      114.30      5.43 o 
   6   2  14      100.37      102.09      4.80 o 
   7   2  14      107.96      124.46      7.35 o 
   8   2  14      275.19      258.83      8.89 o 
   9   2  14       26.71       23.82      4.31 o 
  10   2  14        9.16        6.59      4.55 o 
  11   2  14       16.06       14.09      4.96 o 
   0   3  14      211.51      195.51     15.60 o 
   1   3  14       60.38       58.18      3.67 o 
   2   3  14      259.27      251.48      7.06 o 
   3   3  14       41.25       41.19      4.88 o 
   4   3  14       85.89       90.26     10.02 o 
   5   3  14      208.10      213.87      9.65 o 
   6   3  14       91.75       90.04      6.40 o 
   7   3  14       31.89       31.67      4.59 o 
   8   3  14       14.47       19.67      4.33 o 
   9   3  14        7.60       -0.59      4.37 o 
  10   3  14       25.14       29.46      6.10 o 
   0   4  14       83.66       76.43      8.37 o 
   1   4  14       10.76       18.40      4.46 o 
   2   4  14       64.53       75.81      6.81 o 
   3   4  14        4.31       14.05      6.57 o 
   4   4  14       57.35       61.67      6.74 o 
   5   4  14        6.89        6.28      4.42 o 
   6   4  14       17.36       21.34      5.24 o 
   7   4  14        0.84        5.04      4.60 o 
   8   4  14       13.93       10.15      5.60 o 
   0   5  14       79.41       73.08     26.68 o 
   1   5  14        4.60        5.53      5.39 o 
   2   5  14        0.29       -2.94      4.58 o 
   3   5  14        9.53       14.56      5.48 o 
   2   0  15       10.87        7.99      2.68 o 
   4   0  15       20.87       20.38      2.86 o 
   6   0  15      587.04      545.67     12.01 o 
   8   0  15      180.32      192.60      9.47 o 
  10   0  15      118.86      102.90     11.06 o 
  12   0  15       24.68       44.70     14.39 o 
   1   1  15      586.84      622.44      9.62 o 
   2   1  15      380.35      374.12      5.96 o 
   3   1  15      199.42      215.08      5.39 o 
   4   1  15      369.56      354.87      7.76 o 
   5   1  15      103.04      109.20      5.82 o 
   6   1  15      220.38      222.26      5.55 o 
   7   1  15      207.15      192.13      7.49 o 
   8   1  15      175.98      185.02      8.09 o 
   9   1  15      116.43      106.37      7.89 o 
  10   1  15       92.25       99.49      7.92 o 
  11   1  15       34.62       33.45      6.56 o 
  12   1  15       29.48       39.68     13.09 o 
   1   2  15      356.05      351.72      5.66 o 
   2   2  15        2.85       -0.70      2.64 o 
   3   2  15      341.81      297.95      7.57 o 
   4   2  15      327.55      338.24     14.96 o 
   5   2  15      124.94      127.84      6.93 o 
   6   2  15      135.08      138.89      6.74 o 
   7   2  15      190.06      184.59      7.30 o 
   8   2  15       86.53      106.57      6.41 o 
   9   2  15        1.49       -2.15      3.19 o 
  10   2  15       25.32       25.88      5.34 o 
  11   2  15        2.48       -6.18      4.12 o 
   1   3  15       15.94       15.61      2.45 o 
   2   3  15       24.05       25.32      3.58 o 
   3   3  15      392.03      413.26     13.22 o 
   4   3  15       99.82       94.94      6.71 o 
   5   3  15       78.90       85.33     11.49 o 
   6   3  15       58.70       62.07      6.36 o 
   7   3  15        6.71        6.05      3.69 o 
   8   3  15       15.11       21.54      4.44 o 
   9   3  15        8.69        3.95      4.50 o 
  10   3  15       21.29       15.46      5.63 o 
   1   4  15       51.86       51.42      5.74 o 
   2   4  15       91.34       86.84      6.53 o 
   3   4  15      408.27      428.94     14.94 o 
   4   4  15      183.61      183.14     10.24 o 
   5   4  15       10.07        7.34      4.68 o 
   6   4  15        4.60       15.50      5.04 o 
   7   4  15        3.67       -2.65      4.34 o 
   8   4  15       47.58       62.94      8.62 o 
   1   5  15        8.14       19.50      5.97 o 
   2   5  15        6.94        4.12      4.83 o 
   3   5  15       21.45       24.22      5.96 o 
   0   0  16      642.36      602.78     29.50 o 
   2   0  16      438.79      428.54     13.48 o 
   4   0  16      120.96      129.51      5.49 o 
   6   0  16       50.28       44.12      4.15 o 
   8   0  16      174.38      177.85      8.45 o 
  10   0  16       27.65       19.94      7.93 o 
  12   0  16       76.94       63.71     16.48 o 
   0   1  16     1863.99     1903.25     30.21 o 
   1   1  16     1121.93     1187.19     15.11 o 
   2   1  16     1609.99     1682.86     19.57 o 
   3   1  16      771.72      808.28      9.42 o 
   4   1  16       96.31      106.07      3.52 o 
   5   1  16      171.41      195.70      7.76 o 
   6   1  16       35.17       39.94      3.53 o 
   7   1  16      234.67      237.31      6.36 o 
   8   1  16      384.93      407.26     17.32 o 
   9   1  16      201.56      198.14     17.66 o 
  10   1  16       67.83       67.59      6.93 o 
  11   1  16       22.91       14.86      6.81 o 
  12   1  16        5.33        8.49      7.04 o 
   0   2  16      270.67      263.28      7.64 o 
   1   2  16     1611.84     1650.34     15.41 o 
   2   2  16      141.95      137.57      4.90 o 
   3   2  16       20.24       19.88      4.43 o 
   4   2  16       11.88       11.46      3.35 o 
   5   2  16       16.83       16.42      3.95 o 
   6   2  16      298.22      296.08      9.85 o 
   7   2  16      381.56      376.22     11.52 o 
   8   2  16      154.72      140.23      7.31 o 
   9   2  16      109.04      104.28      6.71 o 
  10   2  16       10.97       14.24      4.07 o 
  11   2  16       36.62       38.91     11.53 o 
   0   3  16      317.15      298.74     12.61 o 
   1   3  16      164.33      166.12      5.16 o 
   2   3  16      111.48      114.21      5.51 o 
   3   3  16       99.60      122.13      7.48 o 
   4   3  16      119.46      124.28      9.82 o 
   5   3  16      209.46      209.07      9.67 o 
   6   3  16       28.72       27.64      6.61 o 
   7   3  16        1.87        2.15      3.74 o 
   8   3  16       29.42       24.61      4.60 o 
   9   3  16        5.38       11.32      4.93 o 
  10   3  16       22.68       20.06      5.72 o 
   0   4  16       41.33       48.33      7.45 o 
   1   4  16       94.76       94.53      6.50 o 
   2   4  16       67.37       75.73      5.93 o 
   3   4  16       95.66       98.22      7.87 o 
   4   4  16       31.32       33.31      5.81 o 
   5   4  16        6.93       15.16      4.96 o 
   6   4  16       50.45       49.63      6.46 o 
   7   4  16       15.28       18.19      5.44 o 
   0   5  16       46.46       39.46      9.52 o 
   1   5  16        5.34        7.37      5.56 o 
   2   5  16        3.39        6.53      5.03 o 
   2   0  17      105.40      117.63      6.59 o 
   4   0  17       15.33       19.31      3.88 o 
   6   0  17     1529.24     1444.47     21.39 o 
   8   0  17      717.65      678.11     15.45 o 
  10   0  17        8.18        8.42      6.99 o 
  12   0  17       66.85       27.03     14.31 o 
   1   1  17      311.61      367.98     10.98 o 
   2   1  17       17.66       17.95      3.06 o 
   3   1  17       25.64       26.28      2.14 o 
   4   1  17      115.94      131.44      4.21 o 
   5   1  17        9.04        8.03      3.00 o 
   6   1  17       25.43       27.82      3.46 o 
   7   1  17      381.21      377.89     10.32 o 
   8   1  17       63.42       70.69      4.40 o 
   9   1  17       22.92       16.19      4.88 o 
  10   1  17       27.20       30.24      6.55 o 
  11   1  17       19.74       49.24     34.45 o 
  12   1  17       11.37        9.94      7.72 o 
   1   2  17      201.78      208.04      4.67 o 
   2   2  17      107.95      116.18      4.65 o 
   3   2  17      126.40      128.73      4.55 o 
   4   2  17       37.49       39.16      4.34 o 
   5   2  17       33.46       30.06      4.27 o 
   6   2  17      319.59      318.72     14.02 o 
   7   2  17       78.73       77.00      8.09 o 
   8   2  17       12.87       12.15      3.96 o 
   9   2  17        4.49        4.00      3.64 o 
  10   2  17       20.13       23.16      4.55 o 
  11   2  17        6.13       12.37      5.24 o 
   1   3  17       71.42       72.40      3.79 o 
   2   3  17      383.65      389.67      8.53 o 
   3   3  17      809.83      760.54     13.79 o 
   4   3  17      108.61      106.19      7.30 o 
   5   3  17       38.23       31.89      5.08 o 
   6   3  17       10.08       14.42      4.99 o 
   7   3  17        8.99        8.46      4.26 o 
   8   3  17       25.77       25.30      5.17 o 
   9   3  17       11.40       13.80      5.18 o 
  10   3  17       25.66       29.58      6.18 o 
   1   4  17       88.11      105.25      8.88 o 
   2   4  17       41.12       37.53      5.15 o 
   3   4  17       31.13       38.54      5.86 o 
   4   4  17      100.47      101.96     14.48 o 
   5   4  17        2.78        0.60      4.30 o 
   6   4  17       34.23       44.22      6.30 o 
   7   4  17       11.80        7.61      5.84 o 
   1   5  17        4.04        5.81      5.08 o 
   2   5  17        5.39        5.06      5.22 o 
   0   0  18     1230.58     1230.43     26.67 o 
   2   0  18     1103.31     1102.79     23.71 o 
   4   0  18      249.22      248.93     12.63 o 
   6   0  18       74.09       72.04      5.65 o 
   8   0  18      691.35      732.08     19.16 o 
  12   0  18       18.39       19.37     13.09 o 
   0   1  18     1284.46     1320.69     23.60 o 
   1   1  18      421.99      406.88      8.53 o 
   2   1  18        9.81        8.53      3.98 o 
   3   1  18       12.21       12.51      1.86 o 
   4   1  18      135.08      127.72      3.85 o 
   5   1  18       41.84       45.12      3.16 o 
   6   1  18      134.83      135.42      7.15 o 
   7   1  18      206.82      219.33     11.40 o 
   8   1  18      263.42      265.44      7.95 o 
   9   1  18       17.44       12.76      5.69 o 
  10   1  18       38.14       37.23      5.92 o 
  11   1  18        3.85        5.59      5.50 o 
  12   1  18       11.12        5.67      7.47 o 
   0   2  18     1199.17     1216.78     21.81 o 
   1   2  18      112.02      106.61      3.52 o 
   2   2  18        3.51        5.48      1.91 o 
   3   2  18        4.45        4.67      2.10 o 
   4   2  18       16.33       15.67      3.64 o 
   5   2  18       10.55        6.81      3.55 o 
   6   2  18       38.39       35.86      4.72 o 
   7   2  18      134.74      151.57      9.74 o 
   8   2  18       26.47       25.61      5.65 o 
   9   2  18        0.71        2.24      3.53 o 
  10   2  18       14.19       19.28      4.44 o 
  11   2  18        3.81        0.75      4.58 o 
   0   3  18     1109.28     1065.62     41.75 o 
   1   3  18      198.59      204.66      4.94 o 
   2   3  18      432.90      433.09      9.09 o 
   3   3  18      122.97      132.44      6.33 o 
   4   3  18      184.92      184.48      9.26 o 
   5   3  18        0.61       -0.18      3.68 o 
   6   3  18      155.68      150.98      8.82 o 
   7   3  18       14.30        9.63      5.99 o 
   8   3  18       14.79       17.79      4.86 o 
   9   3  18       58.47       64.87      8.29 o 
   0   4  18       17.65       10.85      5.83 o 
   1   4  18       75.50       88.47      6.48 o 
   2   4  18       70.83       66.76      9.69 o 
   3   4  18        4.59       14.75      5.16 o 
   4   4  18       77.99       86.59     11.62 o 
   5   4  18       56.59       48.88      6.48 o 
   6   4  18        9.59       14.08      5.22 o 
   7   4  18       10.78        4.11      5.00 o 
   0   5  18        0.26      -11.94     10.66 o 
   1   5  18        6.13       -4.03      5.08 o 
   2   0  19     2492.43     2635.86     39.90 o 
   4   0  19     1445.84     1472.27     30.76 o 
   6   0  19      192.80      208.23      8.11 o 
   8   0  19      529.59      574.31     14.49 o 
  12   0  19      132.98      118.53     21.34 o 
   1   1  19      203.63      238.27      7.25 o 
   2   1  19      206.30      178.75      6.80 o 
   3   1  19      200.14      210.89      5.98 o 
   4   1  19        1.68        2.13      1.59 o 
   5   1  19      106.01      110.22      3.88 o 
   6   1  19       78.27       84.66      6.03 o 
   7   1  19       99.94      101.87      5.68 o 
   8   1  19      178.19      173.88      6.62 o 
   9   1  19       91.37       96.52      9.15 o 
  10   1  19       57.05       57.32      7.94 o 
  11   1  19       10.80       15.84      7.77 o 
  12   1  19        3.21        4.03     12.23 o 
   1   2  19       33.71       35.46      2.43 o 
   2   2  19      160.63      168.26      5.01 o 
   3   2  19       37.02       37.38      3.09 o 
   4   2  19      140.42      132.02      7.24 o 
   5   2  19      188.94      194.38      8.88 o 
   6   2  19      244.91      217.98     12.71 o 
   7   2  19       67.72       81.89     11.12 o 
   8   2  19        4.61        7.50      4.75 o 
   9   2  19        1.37        0.81      4.72 o 
  10   2  19       22.97       27.92      5.42 o 
  11   2  19        7.46       -0.20      4.90 o 
   1   3  19      239.93      232.11      6.13 o 
   2   3  19      267.02      291.49      8.49 o 
   3   3  19      337.95      320.23     16.57 o 
   4   3  19      480.98      458.80     12.48 o 
   5   3  19        7.19       11.22      4.27 o 
   6   3  19       39.85       34.86      6.80 o 
   7   3  19       82.95       88.09      7.39 o 
   8   3  19       58.02       60.65      6.55 o 
   9   3  19        1.92        4.61      4.38 o 
   1   4  19        4.68        5.39      3.90 o 
   2   4  19        2.13        1.57      3.91 o 
   3   4  19        5.12        1.20      6.33 o 
   4   4  19       38.56       38.43      6.33 o 
   5   4  19       42.52       47.72      6.46 o 
   6   4  19       13.07       15.32      5.20 o 
   7   4  19       19.15       24.70      5.73 o 
   0   0  20      856.26      827.25     21.05 o 
   2   0  20     1622.51     1706.50     28.76 o 
   4   0  20     2762.31     2781.32     32.58 o 
   6   0  20       46.83       44.68      5.04 o 
   8   0  20      849.70      834.38     18.18 o 
  12   0  20       12.33       13.10     12.95 o 
   0   1  20       50.70       43.91      5.83 o 
   1   1  20      147.96      157.96      6.69 o 
   2   1  20       15.30       13.44      3.10 o 
   3   1  20      178.76      205.02      6.26 o 
   4   1  20      167.14      168.07      4.69 o 
   5   1  20      128.45      122.86      4.21 o 
   6   1  20       91.59       88.25      4.27 o 
   7   1  20       25.58       31.58      4.06 o 
   8   1  20      161.01      159.55      7.27 o 
   9   1  20        9.13       13.90      4.73 o 
  10   1  20       11.18        9.14      7.29 o 
  11   1  20       80.21       83.26     18.70 o 
   0   2  20      147.61      138.77      5.53 o 
   1   2  20      128.12      125.26      3.92 o 
   2   2  20        2.42        4.09      1.94 o 
   3   2  20       36.29       35.72      3.12 o 
   4   2  20       66.43       68.06      5.64 o 
   5   2  20       35.43       29.62      6.40 o 
   6   2  20       74.36       77.66      7.37 o 
   7   2  20       21.15       14.91      7.71 o 
   8   2  20       51.82       36.77      6.58 o 
   9   2  20       26.92       25.05      5.93 o 
  10   2  20       16.44       16.30      4.85 o 
  11   2  20        2.37        2.16      5.41 o 
   0   3  20      132.13      125.33     16.78 o 
   1   3  20       23.71       30.02      3.29 o 
   2   3  20      411.28      379.96      8.72 o 
   3   3  20       84.25       88.48      5.43 o 
   4   3  20      216.45      226.89     10.44 o 
   5   3  20       58.52       58.15      6.10 o 
   6   3  20        2.65        9.90      4.29 o 
   7   3  20       55.42       49.77      6.09 o 
   8   3  20       17.72       16.65      5.01 o 
   9   3  20       38.71       36.18      6.35 o 
   0   4  20      195.94      160.58     11.84 o 
   1   4  20       10.53       12.37      4.14 o 
   2   4  20       25.83       26.81      5.03 o 
   3   4  20        0.15        6.27      5.58 o 
   4   4  20       24.13       37.48      8.41 o 
   5   4  20       15.35       19.74      5.48 o 
   6   4  20       24.47       23.73      5.73 o 
   7   4  20        1.97        4.09      4.90 o 
   2   0  21      228.59      223.66      8.68 o 
   4   0  21      516.84      502.60     14.32 o 
   6   0  21       97.68       94.91      7.23 o 
   8   0  21      136.45      158.56     13.21 o 
   1   1  21       17.87       22.14      3.36 o 
   2   1  21       86.42       89.31      5.11 o 
   3   1  21       69.66       66.96      4.78 o 
   4   1  21       10.92        8.83      2.04 o 
   5   1  21      107.30      112.18      4.22 o 
   6   1  21      150.30      149.46      5.56 o 
   7   1  21      170.75      167.73      9.37 o 
   8   1  21      293.26      291.49     14.87 o 
   9   1  21       39.63       38.74      5.97 o 
  10   1  21        0.67       -1.73      4.63 o 
  11   1  21       39.77       48.66     18.69 o 
   1   2  21      100.15       98.91      3.73 o 
   2   2  21      181.63      194.35      5.17 o 
   3   2  21       39.94       39.49      3.61 o 
   4   2  21       45.70       38.76      5.26 o 
   5   2  21       24.77       31.69      5.34 o 
   6   2  21       28.27       27.93      5.37 o 
   7   2  21       14.47        6.91      4.55 o 
   8   2  21        6.35        9.20      4.99 o 
   9   2  21       21.64       18.70      8.72 o 
  10   2  21       27.73       37.48      7.91 o 
   1   3  21      543.90      539.53      8.99 o 
   2   3  21      965.08      900.24     18.09 o 
   3   3  21       17.22       18.53      6.11 o 
   4   3  21      375.26      362.91     11.35 o 
   5   3  21       86.81       72.17      6.78 o 
   6   3  21       22.61       26.94      5.24 o 
   7   3  21       55.46       48.29      7.55 o 
   8   3  21       29.10       30.13      5.49 o 
   9   3  21        4.93        7.28      4.81 o 
   1   4  21       55.80       48.30      5.40 o 
   2   4  21       50.06       49.56      7.22 o 
   3   4  21       85.44       63.25      7.19 o 
   4   4  21        0.56        0.89      4.53 o 
   5   4  21       12.99       11.06      7.12 o 
   6   4  21       32.28       39.88      7.15 o 
   0   0  22      986.93     1061.46     63.90 o 
   2   0  22      824.69      838.94     18.15 o 
   4   0  22      737.14      745.19     14.71 o 
   6   0  22       15.45       17.46      4.20 o 
   8   0  22      740.41      759.35     21.90 o 
   0   1  22       38.40       39.47      6.08 o 
   1   1  22       12.76       13.16      3.90 o 
   2   1  22       31.80       27.67      3.38 o 
   3   1  22      192.92      214.84      6.98 o 
   4   1  22       13.84       12.68      2.29 o 
   5   1  22      357.64      340.43      7.69 o 
   6   1  22      327.11      323.27      7.81 o 
   7   1  22      156.83      162.55      7.35 o 
   8   1  22       21.39       36.42      8.01 o 
   9   1  22      187.24      183.80     10.63 o 
  10   1  22        0.04       -6.59      4.40 o 
  11   1  22        9.18       12.72      6.96 o 
   0   2  22       22.56       18.12      3.03 o 
   1   2  22      140.56      138.82      4.27 o 
   2   2  22      196.03      181.15      5.23 o 
   3   2  22       20.66       17.35      3.04 o 
   4   2  22        5.88        4.79      3.53 o 
   5   2  22       36.06       35.02      5.64 o 
   6   2  22       21.06       21.65      5.22 o 
   7   2  22        7.88       -0.21      6.36 o 
   8   2  22       27.79       15.33      5.53 o 
   9   2  22        6.44       13.57      5.52 o 
  10   2  22       14.62        8.93      5.63 o 
   0   3  22      224.90      232.43      9.30 o 
   1   3  22        0.43        0.10      2.48 o 
   2   3  22       32.83       45.13      4.35 o 
   3   3  22       64.51       57.42      4.72 o 
   4   3  22       18.69       22.36      4.93 o 
   5   3  22       61.01       55.10      6.26 o 
   6   3  22       82.93       76.94      9.00 o 
   7   3  22       26.24       22.85      8.00 o 
   8   3  22        4.14        7.63      4.66 o 
   9   3  22       46.77       45.41      6.58 o 
   0   4  22        6.55        8.72      5.94 o 
   1   4  22       29.19       34.81      7.44 o 
   2   4  22       85.19      100.68     13.42 o 
   3   4  22        4.78        9.36      5.80 o 
   4   4  22       39.27       43.35      6.62 o 
   5   4  22        2.23       -1.37      4.60 o 
   6   4  22       10.43        4.14      5.17 o 
   2   0  23      365.67      358.70     11.30 o 
   4   0  23      120.64      121.67      7.77 o 
   6   0  23      208.28      198.32      9.75 o 
   8   0  23      510.30      546.16     18.56 o 
   1   1  23      141.70      138.85      7.18 o 
   2   1  23       40.38       39.88      3.98 o 
   3   1  23        2.86        3.68      2.45 o 
   4   1  23       51.70       53.91      3.95 o 
   5   1  23       27.86       30.94      2.97 o 
   6   1  23      684.78      661.55     10.50 o 
   7   1  23      169.15      169.33      7.65 o 
   8   1  23       44.68       46.38      5.54 o 
   9   1  23       76.83       86.77      8.05 o 
  10   1  23        3.98        1.66      4.85 o 
  11   1  23       85.12       96.43     11.22 o 
   1   2  23       71.19       71.47      3.29 o 
   2   2  23       90.22       87.62      4.15 o 
   3   2  23      235.20      235.46      7.49 o 
   4   2  23       68.17       71.20      6.11 o 
   5   2  23      175.25      180.46     10.40 o 
   6   2  23       13.87        7.78      4.63 o 
   7   2  23       78.83       76.76      7.74 o 
   8   2  23        0.56       -4.46      4.45 o 
   9   2  23        6.29        2.19      4.99 o 
  10   2  23       11.16       14.94      8.10 o 
   1   3  23       96.87      101.97      4.72 o 
   2   3  23      126.70      109.64      6.52 o 
   3   3  23       34.41       29.15      4.00 o 
   4   3  23      160.53      143.64      8.91 o 
   5   3  23       24.47       22.29      5.04 o 
   6   3  23       15.80       18.55      5.05 o 
   7   3  23        5.49        7.91      4.57 o 
   8   3  23        2.08       -4.64      4.36 o 
   1   4  23       42.15       39.11      5.21 o 
   2   4  23       68.87       70.54      7.50 o 
   3   4  23       12.84       11.40      5.16 o 
   4   4  23       65.87       66.23      7.41 o 
   5   4  23       10.34       15.26      5.46 o 
   6   4  23       43.38       36.20      6.79 o 
   0   0  24      970.14      938.26     34.92 o 
   2   0  24      222.79      235.56     11.58 o 
   4   0  24       90.90       91.25      7.10 o 
   6   0  24      198.98      182.82     11.95 o 
   8   0  24      563.92      629.89     61.13 o 
   0   1  24      635.56      655.25     28.62 o 
   1   1  24      392.03      421.48     11.00 o 
   2   1  24       78.26       68.31      4.99 o 
   3   1  24       10.16        7.25      2.55 o 
   4   1  24       59.53       60.17      5.53 o 
   5   1  24       34.15       40.02      3.34 o 
   6   1  24       35.33       38.61      3.44 o 
   7   1  24      197.87      204.60      9.38 o 
   8   1  24       54.87       62.71      8.43 o 
   9   1  24       21.77       11.34      6.02 o 
  10   1  24       44.71       49.26      8.04 o 
  11   1  24        9.53       15.01      8.32 o 
   0   2  24      166.43      155.10      6.56 o 
   1   2  24      296.19      284.95      5.53 o 
   2   2  24      212.88      215.47      6.16 o 
   3   2  24      134.75      130.93      5.10 o 
   4   2  24      301.52      306.56     11.81 o 
   5   2  24      161.91      146.99      9.71 o 
   6   2  24       34.46       24.15      5.54 o 
   7   2  24       19.92       25.65      5.79 o 
   8   2  24       11.22       11.59      5.15 o 
   9   2  24        2.64        2.42      5.23 o 
  10   2  24        0.73       -0.66      5.31 o 
   0   3  24       84.89       79.73      6.44 o 
   1   3  24       10.10        9.01      2.95 o 
   2   3  24      112.06      111.15      6.64 o 
   3   3  24       25.64       21.92      4.00 o 
   4   3  24       36.88       29.51      7.25 o 
   5   3  24       31.28       22.51      6.83 o 
   6   3  24        2.71       -2.23      4.11 o 
   7   3  24       26.09       28.09      5.64 o 
   8   3  24        3.68        2.79      4.62 o 
   0   4  24       12.58       11.87      6.18 o 
   1   4  24        8.46       18.73      5.12 o 
   2   4  24       50.99       57.54      6.89 o 
   3   4  24        1.60        0.30      4.71 o 
   4   4  24       37.03       47.79      6.96 o 
   5   4  24       28.33       27.54      6.06 o 
   2   0  25       46.48       44.96     13.56 o 
   4   0  25      137.25      129.10      8.32 o 
   6   0  25      188.48      199.48      8.72 o 
   8   0  25      415.39      391.73     15.85 o 
   1   1  25       53.51       66.54      5.57 o 
   2   1  25      163.80      166.64      7.14 o 
   3   1  25       38.65       45.75      3.91 o 
   4   1  25       41.30       42.08      3.56 o 
   5   1  25      201.34      217.73     10.24 o 
   6   1  25      112.05      103.53      5.64 o 
   7   1  25      247.59      252.93     10.47 o 
   8   1  25       38.67       35.51      5.82 o 
   9   1  25       11.44        2.68      4.62 o 
  10   1  25        7.28       17.96      5.64 o 
   1   2  25       57.37       57.64      3.21 o 
   2   2  25       91.52       96.77      4.59 o 
   3   2  25       88.01       89.61      6.76 o 
   4   2  25      278.96      263.25     12.45 o 
   5   2  25      119.47      116.33      8.84 o 
   6   2  25       98.55      105.87      8.71 o 
   7   2  25       39.99       45.23      6.64 o 
   8   2  25        9.23        6.62      5.07 o 
   9   2  25       21.47       16.29      5.91 o 
  10   2  25        0.39       -5.27      5.23 o 
   1   3  25       39.78       36.52      4.72 o 
   2   3  25       60.75       67.64      5.49 o 
   3   3  25       34.80       17.78      4.81 o 
   4   3  25       18.67       15.92      4.78 o 
   5   3  25       12.37        7.61      4.45 o 
   6   3  25       39.83       40.37      6.23 o 
   7   3  25       31.46       33.32      7.52 o 
   8   3  25        7.52        2.39      4.69 o 
   1   4  25        4.18        5.01      4.76 o 
   2   4  25       15.95       14.24      5.49 o 
   3   4  25       36.54       35.83      6.43 o 
   4   4  25       81.58       84.83      8.38 o 
   5   4  25       51.62       60.82      7.60 o 
   0   0  26     1071.87     1018.90     38.23 o 
   2   0  26       82.95       99.08      9.67 o 
   4   0  26       95.45       96.37      9.75 o 
   6   0  26      378.75      372.30     25.98 o 
   8   0  26      103.50      110.01     10.64 o 
   0   1  26      482.93      445.34     16.53 o 
   1   1  26       65.93       60.13      5.57 o 
   2   1  26      433.21      413.62     10.10 o 
   3   1  26      109.58      105.59      5.45 o 
   4   1  26      132.52      117.94      5.39 o 
   5   1  26        8.41       10.96      2.70 o 
   6   1  26       57.95       55.40      4.77 o 
   7   1  26       22.73       23.55      5.15 o 
   8   1  26      114.02      115.64      9.08 o 
   9   1  26       77.59       79.03      8.02 o 
  10   1  26       46.13       48.54      8.44 o 
   0   2  26      499.88      474.32     12.81 o 
   1   2  26      725.35      668.44      9.24 o 
   2   2  26       43.77       41.08      3.65 o 
   3   2  26       92.21       92.37      4.68 o 
   4   2  26      112.45      101.06      8.35 o 
   5   2  26       85.18       88.59      8.07 o 
   6   2  26      157.37      140.49     10.14 o 
   7   2  26      183.09      179.08     11.36 o 
   8   2  26       25.42       33.22      6.65 o 
   9   2  26        1.63        7.86      5.65 o 
   0   3  26      129.37      111.08     15.84 o 
   1   3  26        5.23        8.94      3.65 o 
   2   3  26       68.05       62.13      7.49 o 
   3   3  26        8.34        5.14      4.35 o 
   4   3  26       46.18       48.85      6.12 o 
   5   3  26       29.90       22.43      5.35 o 
   6   3  26       35.46       31.12      5.79 o 
   7   3  26        1.69       -1.76      4.39 o 
   8   3  26        2.53        8.60      5.04 o 
   0   4  26        4.95       16.29      6.47 o 
   1   4  26       41.44       31.23      6.13 o 
   2   4  26        0.78        0.09      4.71 o 
   3   4  26        2.11       -4.49      5.15 o 
   4   4  26       57.35       50.67      8.97 o 
   2   0  27      102.83       99.20      9.87 o 
   4   0  27      172.50      170.17     12.84 o 
   6   0  27      229.92      223.11     11.22 o 
   8   0  27       19.32        7.27      5.74 o 
   1   1  27       12.29       17.17      3.92 o 
   2   1  27      127.43      152.27      7.62 o 
   3   1  27      213.00      211.53      8.43 o 
   4   1  27        4.65        4.75      2.50 o 
   5   1  27      255.82      241.38      8.16 o 
   6   1  27       45.62       52.83      6.47 o 
   7   1  27       17.33       12.41      4.55 o 
   8   1  27       40.38       36.31      6.40 o 
   9   1  27        6.15        4.95      5.09 o 
  10   1  27       37.25       33.21      6.64 o 
   1   2  27      240.54      255.46      9.87 o 
   2   2  27       34.24       36.14      2.84 o 
   3   2  27       26.50       24.79      3.25 o 
   4   2  27       31.96       36.36      4.69 o 
   5   2  27       99.98       94.53      8.36 o 
   6   2  27       71.94       89.43      8.42 o 
   7   2  27      129.60      115.97     13.89 o 
   8   2  27        5.75       16.76      5.84 o 
   9   2  27       14.07        4.77      5.34 o 
   1   3  27       47.41       46.60      6.01 o 
   2   3  27       81.25       75.49      5.81 o 
   3   3  27       26.70       18.52      5.10 o 
   4   3  27        8.49       15.03      5.47 o 
   5   3  27       22.78       19.93      5.18 o 
   6   3  27        7.85        7.31      4.79 o 
   7   3  27        3.57        5.92      4.93 o 
   1   4  27        7.17       10.77      5.07 o 
   2   4  27       28.33       23.52      5.96 o 
   3   4  27       24.38       20.18      6.73 o 
   4   4  27        7.35        6.62      5.33 o 
   0   0  28      225.09      182.08     18.24 o 
   2   0  28       39.37       53.50      7.91 o 
   4   0  28      127.14      113.71     10.99 o 
   6   0  28       88.57       92.79     15.04 o 
   8   0  28       26.23       25.07      6.11 o 
   0   1  28      236.18      225.56     13.24 o 
   1   1  28        2.50        5.65      3.59 o 
   2   1  28       97.70       83.93      6.58 o 
   3   1  28      231.07      233.43      9.01 o 
   4   1  28      191.80      189.50      6.21 o 
   5   1  28      440.33      423.16     10.15 o 
   6   1  28       12.42       10.89      4.07 o 
   7   1  28       55.84       59.37      6.54 o 
   8   1  28       73.66       76.09      7.12 o 
   9   1  28       21.18       25.75      7.69 o 
  10   1  28       34.92       23.79      6.43 o 
   0   2  28      924.88      838.97     20.65 o 
   1   2  28      255.77      266.03      7.43 o 
   2   2  28       84.76       85.02      5.51 o 
   3   2  28        7.44        5.98      2.76 o 
   4   2  28       75.84       68.33      5.34 o 
   5   2  28       34.49       35.82      6.17 o 
   6   2  28      168.56      149.55     10.60 o 
   7   2  28        0.92        2.74      5.01 o 
   8   2  28        8.41        1.22      5.35 o 
   9   2  28       10.86        8.56      5.86 o 
   0   3  28       16.72       24.08      6.37 o 
   1   3  28       41.97       43.86      4.56 o 
   2   3  28       21.05       19.40      4.20 o 
   3   3  28       24.36       37.92      7.04 o 
   4   3  28       16.82       29.46      6.06 o 
   5   3  28       13.75       10.47      4.93 o 
   6   3  28        5.11        1.26      4.54 o 
   7   3  28       17.09       19.26      5.79 o 
   0   4  28       12.42        7.53      8.50 o 
   1   4  28       11.46       17.85      5.74 o 
   2   4  28       26.34       19.88      5.81 o 
   3   4  28       41.29       43.45      7.91 o 
   2   0  29      449.51      443.37     17.64 o 
   4   0  29       20.73       20.32     15.04 o 
   6   0  29      139.53      126.94     10.82 o 
   8   0  29       43.81       34.58      6.47 o 
  10   0  29       72.39       85.86     19.30 o 
   1   1  29      158.06      159.88      8.77 o 
   2   1  29      145.81      174.13      9.12 o 
   3   1  29        5.75       10.00      4.98 o 
   4   1  29      305.43      286.21      7.33 o 
   5   1  29        7.38       12.43      3.79 o 
   6   1  29        4.59        8.02      3.97 o 
   7   1  29       86.55       67.98      7.41 o 
   8   1  29        7.46       14.55      6.09 o 
   9   1  29       27.17       27.58      7.05 o 
   1   2  29      321.08      301.81      9.44 o 
   2   2  29      107.12      113.47      5.72 o 
   3   2  29       28.12       22.53      3.20 o 
   4   2  29      127.29       95.58      8.56 o 
   5   2  29       28.87       19.52      5.79 o 
   6   2  29       72.55       78.37      8.23 o 
   7   2  29       32.95       27.23      6.53 o 
   8   2  29        6.73        4.49      5.34 o 
   9   2  29        0.77        4.25      5.64 o 
   1   3  29       27.40       30.94      4.16 o 
   2   3  29        2.46        4.87      3.81 o 
   3   3  29       24.69       22.14      5.25 o 
   4   3  29       21.73       20.82      5.87 o 
   5   3  29        2.43       -2.10      4.52 o 
   6   3  29        0.48        0.65      4.64 o 
   7   3  29       15.16       11.85      5.50 o 
   1   4  29        0.71       -4.03      5.42 o 
   2   4  29       15.73       10.33      7.81 o 
   0   0  30      740.78      686.88     32.30 o 
   2   0  30      185.21      222.02     15.42 o 
   4   0  30       59.99       70.36      9.47 o 
   6   0  30       28.35       34.13      6.31 o 
   8   0  30        1.25        6.36      5.70 o 
  10   0  30      130.85      108.78     21.13 o 
   0   1  30       51.70       58.01      8.52 o 
   1   1  30       49.72       60.44      6.22 o 
   2   1  30      583.13      564.31     22.34 o 
   3   1  30      178.40      171.26      8.52 o 
   4   1  30      128.36      140.32      6.62 o 
   5   1  30       42.83       38.57      4.84 o 
   6   1  30       31.15       31.03      9.39 o 
   7   1  30        8.80       10.65      4.72 o 
   8   1  30       25.96       45.99      7.81 o 
   9   1  30       94.00       92.27     12.77 o 
   0   2  30       52.02       59.92     11.55 o 
   1   2  30        7.87       15.41      3.83 o 
   2   2  30       41.79       38.99      4.59 o 
   3   2  30       15.22       11.70      2.96 o 
   4   2  30       10.86       13.93      5.10 o 
   5   2  30       44.47       47.59      6.82 o 
   6   2  30       17.95       10.09      5.38 o 
   7   2  30       25.55       22.57      6.33 o 
   8   2  30       25.67       25.76      8.24 o 
   0   3  30       47.68       60.51      8.40 o 
   1   3  30        1.30       -1.04      3.13 o 
   2   3  30        6.50        1.66      3.89 o 
   3   3  30        7.28        6.50      5.92 o 
   4   3  30        9.51        9.82      8.28 o 
   5   3  30        3.82        4.82      4.77 o 
   6   3  30       12.08        9.54      5.28 o 
   0   4  30        3.64      -11.63     10.82 o 
   1   4  30        6.55        5.52      5.21 o 
   2   0  31      780.00      726.33     24.17 o 
   4   0  31      100.94      104.72     20.79 o 
   6   0  31      138.61      142.70     10.41 o 
   8   0  31        8.08        9.32      7.00 o 
   1   1  31      223.41      219.60     12.46 o 
   2   1  31      168.43      182.97     11.35 o 
   3   1  31       25.30       32.85      4.79 o 
   4   1  31      232.95      217.70      9.10 o 
   5   1  31       72.41       75.41      5.84 o 
   6   1  31       22.72       36.18      6.10 o 
   7   1  31       40.25       47.33      6.52 o 
   8   1  31       11.13       18.57      6.46 o 
   9   1  31        4.59        6.42      6.03 o 
   1   2  31       19.15       14.55      3.79 o 
   2   2  31      152.85      140.63      9.98 o 
   3   2  31      110.05       95.89      6.20 o 
   4   2  31       75.65       67.58      6.94 o 
   5   2  31      150.45      130.52     11.11 o 
   6   2  31       49.98       47.17      7.20 o 
   7   2  31       14.95       12.28      5.90 o 
   8   2  31        6.00       -5.17      4.92 o 
   1   3  31        1.02        3.66      3.80 o 
   2   3  31        2.80        6.60      4.09 o 
   3   3  31       18.98       17.71      5.15 o 
   4   3  31       31.43       40.60      7.34 o 
   5   3  31       13.06       13.97      5.62 o 
   6   3  31       36.08       41.66      6.59 o 
   0   0  32     1130.98     1039.42     42.66 o 
   2   0  32      141.15      188.42     14.34 o 
   4   0  32       24.34       32.14      7.94 o 
   6   0  32      149.60      136.46     10.75 o 
   8   0  32       23.51       26.52      7.85 o 
   0   1  32      884.10      819.09     26.18 o 
   1   1  32      304.03      307.92     15.99 o 
   2   1  32      105.51      108.32      8.05 o 
   3   1  32       19.85       20.70      4.57 o 
   4   1  32        1.60        6.80      3.43 o 
   5   1  32       33.32       32.45      4.49 o 
   6   1  32      195.51      182.52     10.95 o 
   7   1  32       32.41       28.08      5.37 o 
   8   1  32       46.37       48.04      8.30 o 
   9   1  32        2.02        2.49      7.64 o 
   0   2  32       34.64       39.99      6.78 o 
   1   2  32       61.55       68.29      7.48 o 
   2   2  32       18.24       12.39      3.91 o 
   3   2  32       10.72       19.53      4.07 o 
   4   2  32       20.23       16.27      4.81 o 
   5   2  32       24.56       28.55      6.27 o 
   6   2  32        6.40       12.19      5.57 o 
   7   2  32       24.23       35.91      7.20 o 
   8   2  32       34.09       34.24      7.22 o 
   0   3  32       33.36       42.37      9.33 o 
   1   3  32        7.23       11.34      4.95 o 
   2   3  32        4.28       -1.83      3.73 o 
   3   3  32       16.72       14.52      4.60 o 
   4   3  32        9.49       16.42      5.36 o 
   5   3  32        3.46        0.37      4.80 o 
   2   0  33      338.79      335.27     16.89 o 
   4   0  33      414.31      365.69     17.81 o 
   6   0  33       94.07      108.29     12.96 o 
   8   0  33       11.43        4.79      7.58 o 
   1   1  33       36.65       51.46      6.27 o 
   2   1  33        8.29       15.02      4.88 o 
   3   1  33      123.62      114.30      7.58 o 
   4   1  33      134.55      143.01      8.82 o 
   5   1  33       54.09       60.27      6.55 o 
   6   1  33      101.53       97.97      9.33 o 
   7   1  33       24.45       23.66      5.07 o 
   8   1  33       18.95       24.28      6.30 o 
   1   2  33       67.58       72.48      5.82 o 
   2   2  33        5.31        4.92      3.62 o 
   3   2  33       88.61       83.98      6.21 o 
   4   2  33       37.53       30.72      5.52 o 
   5   2  33       93.39       99.94      8.19 o 
   6   2  33       66.38       74.61      8.49 o 
   7   2  33      101.28      101.73      9.89 o 
   1   3  33       18.03       18.99      5.42 o 
   2   3  33       13.36        5.26      4.79 o 
   3   3  33       34.84       32.06      5.40 o 
   4   3  33        4.32       10.88      5.39 o 
   5   3  33       30.32       29.14      6.23 o 
   0   0  34      723.04      747.83     36.09 o 
   2   0  34      161.01      188.69     18.29 o 
   4   0  34       22.71       38.45      8.72 o 
   6   0  34       15.77       36.18      6.61 o 
   8   0  34       43.07       28.85      8.58 o 
   0   1  34      677.23      666.67     24.28 o 
   1   1  34      348.36      357.89     12.47 o 
   2   1  34       26.07       30.91      5.81 o 
   3   1  34       13.70       18.08      5.88 o 
   4   1  34       86.26       85.07      5.93 o 
   5   1  34       16.64       15.11      4.97 o 
   6   1  34       28.74       28.88      6.11 o 
   7   1  34       46.65       46.55      7.27 o 
   8   1  34        2.04        0.78      5.29 o 
   0   2  34       14.49        9.67      5.56 o 
   1   2  34       44.99       44.43      5.00 o 
   2   2  34       82.29       81.97      7.31 o 
   3   2  34       17.89       18.64      5.10 o 
   4   2  34       27.70       35.28      5.93 o 
   5   2  34        4.45        4.35      4.62 o 
   6   2  34        0.11        4.36      4.87 o 
   7   2  34       12.49        3.51      5.83 o 
   0   3  34       29.33       26.19      7.23 o 
   1   3  34       12.40        5.56      4.82 o 
   2   3  34        5.34       15.59      5.22 o 
   3   3  34       10.67       14.48      4.82 o 
   4   3  34        2.63        1.49      4.30 o 
   2   0  35        2.80        4.31      6.33 o 
   4   0  35      396.08      417.99     19.54 o 
   6   0  35       56.26       47.71      9.68 o 
   8   0  35        6.18        6.03      7.40 o 
   1   1  35      204.64      224.59     11.62 o 
   2   1  35      215.46      233.25     11.90 o 
   3   1  35        2.45        1.54      5.14 o 
   4   1  35       44.78       47.88      5.99 o 
   5   1  35       38.13       38.30      5.86 o 
   6   1  35       19.47       35.64     10.35 o 
   7   1  35        7.24        2.86      4.35 o 
   1   2  35      120.47      117.04      8.19 o 
   2   2  35       10.15       25.33      5.30 o 
   3   2  35       11.90        8.66      5.83 o 
   4   2  35       10.58       10.69      5.03 o 
   5   2  35       56.10       76.86      9.36 o 
   6   2  35       40.62       44.89     10.12 o 
   1   3  35        0.59       13.29      5.23 o 
   2   3  35       12.78       15.30      5.36 o 
   3   3  35       20.25       16.13      5.68 o 
   0   0  36       67.55       72.46     15.30 o 
   2   0  36       11.04        5.55      6.87 o 
   4   0  36       72.32       91.03     11.52 o 
   6   0  36       64.30       68.08      8.38 o 
   0   1  36       61.35       49.45      9.55 o 
   1   1  36       74.96       79.24      9.72 o 
   2   1  36       21.11       31.20      5.25 o 
   3   1  36       68.19       73.41      6.90 o 
   4   1  36       22.16       29.67      5.41 o 
   5   1  36       99.05       96.95      7.97 o 
   6   1  36       18.76       14.43      5.74 o 
   7   1  36        2.93        5.69      4.68 o 
   0   2  36       24.59       20.63      6.50 o 
   1   2  36        8.63        7.76      4.84 o 
   2   2  36       29.76       32.42      6.55 o 
   3   2  36        4.19        7.92      4.87 o 
   4   2  36       15.60       24.26      5.79 o 
   5   2  36       47.56       48.44      6.78 o 
   6   2  36       24.97       24.57      6.03 o 
   0   3  36       58.03       67.08     12.38 o 
   1   3  36        3.29        8.02      5.14 o 
   2   3  36        6.98        6.86      5.24 o 
   2   0  37      147.74      150.30     14.55 o 
   4   0  37       37.23       54.60     10.16 o 
   6   0  37        6.56       -0.54      6.89 o 
   1   1  37       11.74       20.38      5.58 o 
   2   1  37       75.42       75.20      9.63 o 
   3   1  37        4.74        5.13      4.37 o 
   4   1  37       34.98       37.73      7.76 o 
   5   1  37       12.27       16.82      5.23 o 
   6   1  37        4.53        7.33      5.30 o 
   7   1  37       11.73       18.21      5.82 o 
   1   2  37        3.71        2.11      4.62 o 
   2   2  37       41.01       29.82      5.87 o 
   3   2  37       39.70       49.16      6.76 o 
   4   2  37       35.13       37.79      7.46 o 
   5   2  37       13.44       12.68      5.30 o 
   1   3  37        6.15        7.45      5.10 o 
   0   0  38       58.84       58.12     14.30 o 
   2   0  38      317.52      376.84     27.14 o 
   4   0  38      203.18      219.76     17.51 o 
   6   0  38       38.68       17.55      8.89 o 
   0   1  38       85.47       94.79     12.16 o 
   1   1  38        7.28       11.77      5.34 o 
   2   1  38       12.87       19.23      5.00 o 
   3   1  38       13.90        4.94      4.75 o 
   4   1  38       14.65       15.28      5.22 o 
   5   1  38        0.83        2.70      4.72 o 
   6   1  38        1.79        4.73      5.12 o 
   0   2  38        9.46        7.51     10.47 o 
   1   2  38        0.89        7.93      4.77 o 
   2   2  38        7.27        9.84      4.83 o 
   3   2  38       10.41        7.31      5.15 o 
   4   2  38       16.19       19.66      8.04 o 
   2   0  39      306.76      290.31     20.17 o 
   4   0  39      183.08      210.11     17.82 o 
   6   0  39        8.44       15.48      8.30 o 
   1   1  39       26.64       22.61      6.04 o 
   2   1  39       18.45       13.93      5.14 o 
   3   1  39       51.38       53.88      6.49 o 
   4   1  39       11.74        4.69      5.51 o 
   5   1  39       30.95       29.64      6.03 o 
   1   2  39        8.82        9.21      4.87 o 
   2   2  39       14.81       15.76      5.37 o 
   3   2  39        9.46       12.69      5.48 o 
   4   2  39       40.80       22.69      7.05 o 
   0   0  40      506.91      458.06     31.02 o 
   2   0  40      103.59      152.68     37.10 o 
   4   0  40       55.31       68.06     11.76 o 
   0   1  40        1.60       -3.51     15.46 o 
   1   1  40       28.09       39.29      7.01 o 
   2   1  40        0.32        0.02      4.62 o 
   3   1  40       17.75       18.47      5.44 o 
   4   1  40       39.18       38.78      7.29 o 
   5   1  40        2.95        3.61      5.28 o 
   0   2  40        7.53        7.06      8.08 o 
   1   2  40        8.43       -0.37      5.31 o 
   2   2  40        5.95       10.69      6.33 o 
   3   2  40       35.26       51.36      8.29 o 
   2   0  41      263.48      335.63     22.77 o 
   4   0  41       17.65       14.19      8.80 o 
   1   1  41       74.06       76.77      8.64 o 
   2   1  41       19.43       13.81      5.37 o 
   3   1  41        3.67        8.33      5.79 o 
   4   1  41        2.63        6.73      6.01 o 
   1   2  41       16.91       25.03      6.84 o 
   0   0  42      313.84      355.36     32.96 o 
   2   0  42       56.75       84.43     12.84 o 
   4   0  42       18.77       14.85      8.94 o 
   0   1  42        0.31       -5.21     11.62 o 
   1   1  42        0.19        9.01      5.85 o 
   2   1  42       29.52       30.80      6.25 o 
   3   1  42        9.26        9.21      6.24 o 
   2   0  43       11.78       20.72      9.43 o 
   1   1  43        1.36        5.96      6.04 o 
   2   1  43        3.56       17.92      6.42 o 
   0   0  44      266.50      217.89     27.06 o 
                                                 
